# Supplementary material for: Development and evaluation clinical-radiomics analysis based on T1-weighted imaging for diagnosing neonatal acute bilirubin encephalopathy
Source: Front Neurol. 2023 Feb 14;14:956975. doi: 10.3389/fneur.2023.956975 (PMC9971958; doi:10.3389/fneur.2023.956975)
Supplement: Supplementary file 2 [file Data_Sheet_2.CSV]

Label	Right_Maximum3DDiameter	Right_Maximum2DDiameterSlice	Right_Sphericity	Right_MinorAxis	Right_Elongation	Right_SurfaceVolumeRatio	Right_Volume	Right_MajorAxis	Right_SurfaceArea	Right_Flatness	Right_LeastAxis	Right_Maximum2DDiameterColumn	Right_Maximum2DDiameterRow	Right_GrayLevelVariance	Right_HighGrayLevelEmphasis	Right_DependenceEntropy	Right_DependenceNonUniformity	Right_GrayLevelNonUniformity	Right_SmallDependenceEmphasis	Right_SmallDependenceHighGrayLevelEmphasis	Right_DependenceNonUniformityNormalized	Right_LargeDependenceEmphasis	Right_LargeDependenceLowGrayLevelEmphasis	Right_DependenceVariance	Right_LargeDependenceHighGrayLevelEmphasis	Right_SmallDependenceLowGrayLevelEmphasis	Right_LowGrayLevelEmphasis	Right_JointAverage	Right_SumAverage	Right_JointEntropy	Right_ClusterShade	Right_MaximumProbability	Right_Idmn	Right_JointEnergy	Right_Contrast	Right_DifferenceEntropy	Right_InverseVariance	Right_DifferenceVariance	Right_Idn	Right_Idm	Right_Correlation	Right_Autocorrelation	Right_SumEntropy	Right_MCC	Right_SumSquares	Right_ClusterProminence	Right_Imc2	Right_Imc1	Right_DifferenceAverage
1	20.02699231	18.89470726	0.714345379	10.46995698	0.586873285	0.669390471	1034.401347	17.84023441	692.4184044	0.445910304	7.955144345	11.67140728	14.92407478	12.18178575	136.4483776	6.461542696	217.7330383	111.6268437	0.095782013	12.06777251	0.160570087	23.11061947	0.278248825	3.361902959	3343.013274	0.001769881	0.015297415	11.29358339	22.58716678	6.487276565	-49.64095941	0.034879653	0.95783424	0.015684253	16.86103896	2.460642275	0.225103918	2.807758394	0.862130673	0.277929164	0.275544071	130.8562099	4.347528413	0.706963237	11.73726328	2706.385105	0.893613502	-0.280188075	3.297949411
0	18.42091722	18.42091722	0.69790245	11.159102	0.67086277	0.705021945	949.4242035	16.63395629	669.3648986	0.449389492	7.47512516	9.975707861	16.408	1.619812886	17.87638889	5.446809985	82.40555556	160.7583333	0.04046381	0.74675106	0.11445216	57.075	5.155204152	9.119375	876.0458333	0.003939919	0.087808429	3.93364016	7.86728032	3.887836346	1.549942014	0.171154894	0.960285307	0.090902295	2.17352676	1.5775505	0.414677178	0.647276366	0.874940166	0.548619311	0.210036324	15.84195304	2.793199358	0.545017345	1.445863283	35.91534447	0.688687711	-0.222693251	1.111072925
1	20.88874644	18.22055848	0.537247256	12.75901598	0.119401804	0.780087654	1536.383165	106.857816	1198.51354	0.109648042	11.71675025	14.25267646	13.18505446	127.3660171	498.8753724	7.213322376	208.7586892	142.7249255	0.178952586	162.4105356	0.103653768	35.65640516	1.233271186	8.723706645	13503.72244	0.003228126	0.034903824	20.58198036	41.16396072	5.990689661	3398.442539	0.05064931	0.998170773	0.022811393	8.204578898	2.292649661	0.383829662	4.76182542	0.974162194	0.453580872	0.560708043	463.5112781	4.231910793	0.673153631	43.31849184	497094.2046	0.806157237	-0.251832933	1.815176789
1	17.50451129	15.40964469	0.707882073	8.828511358	0.515880433	0.793608653	637.896836	17.11348365	506.2404488	0.33284369	5.696115046	8.628130344	13.46364843	5.418328335	79.26315789	5.564230217	28.28229665	30.10047847	0.224186088	15.9753244	0.135321994	21.59330144	0.332300342	5.784116664	1868.105263	0.012967672	0.032425298	9.031283061	18.06256612	4.648655525	-20.76508291	0.104917512	0.9810773	0.050511265	3.368030893	1.988644546	0.435158195	1.160708071	0.905282975	0.458767434	0.150175109	82.69836259	3.078859598	0.578853248	2.768191692	347.8441147	0.753515302	-0.195221481	1.445112235
0	19.26597815	18.09452129	0.675764677	11.86296476	0.742718044	0.755071703	851.3366449	15.97236644	642.82021	0.421498366	6.732326361	14.55666673	13.10032439	1.68638876	23.30555556	5.209637898	156.2562724	240.125448	0.042182045	0.959383677	0.140014581	44.4874552	2.503022102	4.171782865	1047.312724	0.003505243	0.062981503	5.014201012	10.02840202	3.742241215	-0.163332468	0.191068874	0.955994441	0.108749207	3.172561166	1.534970461	0.400334753	0.650455859	0.861628242	0.464058784	-0.115650768	25.09038343	2.43728085	0.828629137	1.48655122	33.46501209	0.884272209	-0.361091768	1.405995725
0	17.88504765	16.45251664	0.693715211	10.15259913	0.634337661	0.780752711	711.8167756	16.00503921	555.7528775	0.386814357	6.190978949	9.942753522	12.24008025	1.769514552	21.51491569	5.649137872	77.12710765	159.9857328	0.069236961	1.141495569	0.100035159	46.61867704	2.614958395	8.262263202	1109.130999	0.011559142	0.079288155	4.672350064	9.344700128	4.249191311	-0.980474282	0.120387127	0.962485714	0.068436806	2.783516552	1.880556213	0.437739631	1.154416287	0.883081432	0.54917989	0.017958075	21.93470629	2.723079288	0.550751265	1.487882397	36.20006657	0.634620791	-0.157518104	1.191289293
0	21.48250388	20.52787886	0.680865314	9.458301652	0.497074164	0.723554356	945.9218474	19.02794862	684.4258732	0.386682371	7.357772289	9.606380268	14.19045169	2.106657128	26.32258065	5.63867288	157.4548387	242.7177419	0.060922668	1.634096829	0.126979709	37.56129032	2.17695246	5.236563476	964.7645161	0.004971929	0.063410789	4.719546809	9.439093619	4.689822022	-0.134957122	0.099450303	0.957966362	0.05387274	3.798604053	1.870884141	0.386495079	0.993716425	0.866843253	0.456568018	0.140023192	22.57598249	3.110406794	0.55354517	2.173088407	79.03765568	0.697783699	-0.187179291	1.518539451
1	15.40341149	15.40341149	0.707288733	9.912712377	0.71394685	0.78747795	654.5562091	13.88438422	515.4485818	0.505939778	7.024662264	9.57370328	14.63125081	1.986018966	21.47531735	5.358778159	99.74471086	136.4866008	0.048869096	0.993993537	0.140683654	38.66713681	2.726146926	3.991815883	857.2496474	0.006464292	0.080508663	4.308902266	8.617804532	4.427081224	-0.721105289	0.098597533	0.952798576	0.059195975	3.379325507	1.636195849	0.390821234	0.67970907	0.856450553	0.451985195	0.200396314	18.95810387	3.048073452	0.647018793	2.063650815	58.18721447	0.787863239	-0.249488818	1.46743738
0	16.08445812	13.91065102	0.654306042	13.08294524	0.912260139	0.850530484	656.205596	14.34124399	558.1228633	0.39754638	5.701309636	11.39776857	11.79260674	1.069680909	20.51162791	5.110216539	19.97674419	59.05581395	0.096262741	1.782134539	0.092915089	48.04186047	2.4556162	9.832212006	1092.55814	0.011012432	0.069223435	4.522700897	9.045401794	3.651057122	-1.076582106	0.183127733	0.970869409	0.10018177	1.538555903	1.582492889	0.490399453	0.586988191	0.889751527	0.586226258	0.126462818	20.58842192	2.442793297	0.426780128	0.901672727	14.45620136	0.564273516	-0.114266449	0.946048887
0	15.41103547	15.10380747	0.651230776	12.71655128	0.904061271	0.839002077	693.3595734	14.06602813	581.730122	0.464405779	6.532344747	13.70732221	11.79247884	2.530640746	44.36056338	5.615976303	34.77464789	68.56619718	0.106348115	3.65540098	0.097956755	44.83098592	1.005888558	11.51695299	2342.04507	0.009579712	0.036429487	6.665899899	13.3317998	4.487273231	-13.09068561	0.138393953	0.959194779	0.064876303	4.051393689	2.067222374	0.403264994	2.087820881	0.887589112	0.556803868	0.267125123	45.05078999	3.143543206	0.539777607	2.635493526	140.8513118	0.710973696	-0.169217502	1.325952784
1	18.86264689	17.69612909	0.767747062	11.82597292	0.666408746	0.603173494	1138.862093	17.74582492	686.9314283	0.411593999	7.304075045	9.788941968	13.44465493	11.82752199	95.43968872	5.895229669	51.73151751	21.11673152	0.268741122	23.95108707	0.201289951	11.46692607	0.420799602	2.46692607	1109.284047	0.008471069	0.037968399	9.235124923	18.47024985	6.28989071	-60.17772956	0.032574155	0.952886588	0.01526566	13.42503662	2.536683492	0.260534745	2.588126154	0.850568723	0.259463457	0.413211973	90.10491948	4.273724917	0.727889589	11.50840799	2652.677032	0.938551328	-0.300393903	3.028242683
0	17.96005479	16.53088906	0.697320398	12.60005415	0.761120626	0.684201055	1041.367566	16.55460872	712.5047873	0.486348798	8.051314044	11.93117296	14.21889326	4.234133092	49.43829787	5.551294567	33.25531915	34.19148936	0.148500671	6.410936764	0.141511996	27.16170213	0.627182372	7.007333635	1539.625532	0.01428059	0.039914263	7.376559499	14.753119	4.647203064	-11.90049408	0.144178514	0.982547445	0.058341159	2.240331335	1.836881884	0.491037699	0.935365021	0.913226129	0.54606474	0.48943085	56.02522034	3.296576493	0.656668442	2.609259389	217.2963761	0.804796883	-0.214440722	1.12126777
1	19.0594928	17.87262755	0.670723907	11.81981145	0.707375458	0.759144121	856.7385623	16.70938866	650.3880429	0.372589601	6.225744462	14.22817647	14.22817647	2.631046327	33.80064655	5.677851685	118.1853448	157.3922414	0.087824509	2.599535956	0.127354897	33.75215517	1.279188197	6.730083234	1271.809267	0.005174766	0.048343701	6.201769765	12.40353953	4.608728972	-0.473529692	0.109391056	0.9762357	0.054085138	2.574500928	1.875057121	0.459935487	1.006927298	0.900938636	0.532531435	0.231721572	39.2288285	3.079524521	0.427774813	1.920799109	89.24326647	0.571716493	-0.131446508	1.194798207
0	17.31855834	15.6413161	0.687125934	10.59480503	0.667686543	0.779579315	735.8044827	15.86793256	573.6179549	0.372069786	5.903978277	11.07592238	12.63346645	2.259690905	33.77164366	5.705021991	90.29736512	149.8607277	0.066966692	2.015593358	0.113296569	41.75784191	1.546083325	6.282889569	1523.598494	0.004091727	0.046800541	6.077406007	12.15481201	4.325192974	-5.627008731	0.115151097	0.974978312	0.064780724	2.181023372	1.739207974	0.449243594	0.79731234	0.89863662	0.552968597	0.355653472	37.73447795	3.008603865	0.533294329	1.825566797	91.51049132	0.70930887	-0.191074329	1.105370659
1	17.08234215	15.24072666	0.703790918	9.620674832	0.598584386	0.767275097	718.2375231	16.07237853	551.0857652	0.403250169	6.481189353	9.942606768	14.22812854	3.300878596	45.25064267	5.979842491	82.18766067	122.033419	0.100383184	3.621369808	0.105639667	40.15167095	1.004527999	9.518718486	2006.340617	0.005938797	0.033225139	6.975319629	13.95063926	4.951269107	-2.585060943	0.122733081	0.967863794	0.045550947	4.325232462	2.118397974	0.381253903	1.633097411	0.88891923	0.486744184	0.155368967	49.30088697	3.240019391	0.540726349	2.744325695	165.2110134	0.729412012	-0.18506513	1.52230751
1	17.96529296	16.48406046	0.649904936	13.45690569	0.847822316	0.773286519	891.0078896	15.87231834	689.0043896	0.38867173	6.169121422	13.18503059	12.9338545	1.343854822	21.43236301	5.639684508	109.0273973	296.7893836	0.029423508	0.548491435	0.093345374	79.11815068	4.533033336	11.22506568	1830.744007	0.002863017	0.073293321	4.533021432	9.066042863	3.822579336	-3.533093891	0.170086574	0.965664291	0.097727703	1.876187328	1.561104091	0.418937854	0.674176325	0.889148768	0.59890771	0.30100341	20.93995317	2.759676864	0.497644176	1.328841504	37.72715145	0.655402088	-0.219008677	0.979753673
1	18.58574543	18.47452712	0.694528584	10.58504893	0.597126091	0.707356382	953.8216416	17.72665622	674.6918252	0.411491173	7.294362552	12.31217929	13.17448682	2.502813821	42.59447005	5.915309839	80.33640553	155.6981567	0.084643761	2.769084763	0.092553463	48.61520737	1.198202692	9.567106968	2355.179724	0.005370961	0.035451613	6.642229659	13.28445932	4.580392541	-5.495974151	0.11107002	0.98162954	0.0576312	2.020090317	1.743318112	0.48508621	0.967796637	0.917030971	0.597282026	0.474709134	45.14209578	3.244046271	0.559096602	2.015647554	108.1634128	0.681618399	-0.16548926	0.988801837
0	19.76605481	17.99617253	0.648181849	11.69201413	0.665669046	0.784983345	858.5793727	17.56430497	673.9705077	0.354895837	6.233498719	11.56179629	11.56179629	1.468127367	14.43741935	5.323603499	95.28129032	176.9251613	0.040262534	0.510804584	0.1229436	52.26451613	5.578619267	6.322357544	775.7948387	0.008950777	0.140197469	3.731840565	7.46368113	3.575786798	-1.332902567	0.164091849	0.969115241	0.103811825	1.643269468	1.443466492	0.480597793	0.504441387	0.887246929	0.57988667	0.076045179	14.1479057	2.431531931	0.56606572	1.038500555	24.34920695	0.669952171	-0.214300649	0.973715472
0	14.8540066	12.77589948	0.653723227	10.38454884	0.660996174	0.905612379	545.0590746	15.71045227	493.6122454	0.331810618	5.212894878	9.125119019	11.93118879	2.887699121	20.96747967	4.882300816	23.29268293	19.66666667	0.162763951	3.61913339	0.189371406	15.43902439	1.825660316	2.349923987	323.2764228	0.022543818	0.126790254	4.902041216	9.804082433	4.250319053	-0.002016654	0.111205862	0.944571167	0.062084697	4.104482843	1.921706636	0.443196633	1.175784022	0.845973669	0.429846197	0.065796654	24.51076955	2.818037529	0.713732536	2.317053051	81.05012585	0.885328504	-0.313011896	1.60654013
1	17.04808005	16.82756299	0.676907743	11.30513629	0.691266664	0.763497294	819.2971068	16.3542333	625.5311244	0.371004025	6.067486375	8.38619828	15.624	1.233294841	24.26256983	5.556616232	83.52960894	231.4223464	0.040631832	0.935696014	0.093329172	67.02905028	3.374343965	12.92850535	1548.680447	0.003069957	0.053831519	4.784751569	9.569503138	3.895564957	0.5748048	0.177279622	0.973119111	0.093567903	1.869461154	1.619110582	0.408886743	0.708249818	0.899778619	0.594423911	0.249235152	23.19264474	2.745684358	0.44329005	1.22850186	25.98769235	0.580035787	-0.169458209	0.985408293
1	16.94501855	16.94501855	0.698662241	9.475123605	0.618338325	0.799391845	649.1893919	15.32352634	518.9567057	0.408715577	6.262963913	8.948632674	9.942028717	3.079330186	37.37955347	5.524686522	135.5781434	133.8883666	0.088434622	3.045736052	0.159316267	24.26909518	0.918937643	3.191177587	889.7273796	0.00508331	0.042225904	5.845412144	11.69082429	5.228827839	1.577044923	0.065216584	0.943192004	0.034962033	6.625401113	2.166870898	0.348614147	1.638969989	0.845424261	0.377482421	0.059307488	34.24101151	3.3388712	0.57865536	3.379156442	137.7688791	0.737644357	-0.182504266	2.025537381
1	18.3587874	17.25768499	0.671218101	11.10842482	0.658964186	0.765805028	832.7348729	16.85740297	637.712553	0.375631142	6.332165526	12.24001616	12.63344871	1.466010492	28.96452328	5.527459062	94.75166297	208.8913526	0.04967915	1.212167567	0.10504619	54.34368071	2.130146534	8.368665837	1658.574279	0.003834435	0.045608295	5.45104216	10.90208432	3.753913055	-1.702863482	0.162459388	0.976082262	0.094519873	1.630864911	1.501355483	0.461772695	0.544577807	0.900300379	0.585625222	0.176782043	30.03284463	2.601623571	0.538906895	1.121300259	31.54002954	0.628322155	-0.188727836	0.962151814
1	16.01395784	14.64098855	0.606530325	13.95824094	0.940712105	0.920460273	649.9495813	14.83795186	598.2527688	0.393112938	5.832990851	13.7070037	12.45310214	4.539061639	59.19835681	6.00519424	104.915493	118.5657277	0.097058071	5.703839688	0.12314025	31.00704225	0.680813469	5.55904362	1844.024648	0.003775106	0.028729677	7.683935828	15.36787166	5.338287322	-10.25148189	0.083196264	0.978916058	0.036669733	4.393043255	2.037723043	0.403835189	1.297874718	0.902309769	0.439031286	0.421432266	60.76391335	3.696561682	0.536450583	3.899222119	433.6104629	0.777729007	-0.208323336	1.622644262
1	20.26161263	19.31261302	0.729746095	9.385526518	0.503372287	0.699759397	849.358069	18.64529843	594.3462904	0.365063715	6.806721914	8.594	12.891	9.069111531	77.88695652	5.697735068	45.32173913	21.06086957	0.285940408	22.40982905	0.19705104	10.8173913	0.299806571	2.127712665	780.026087	0.009204886	0.03211368	8.116316777	16.23263355	6.033282322	-0.1749497	0.037030227	0.961333506	0.017945524	9.581449098	2.491824244	0.318248027	2.425241735	0.864720703	0.300638379	0.43865777	69.74483238	4.115795701	0.680219566	8.596851471	1366.502643	0.917851647	-0.271308096	2.522098784
1	19.23878482	19.23878482	0.69426134	10.29249325	0.567316828	0.677928819	1084.753695	18.1424078	735.3857915	0.465169765	8.43929958	12.02552517	17.577	7.436999155	76.65893108	6.359503355	190.8438819	148.7172996	0.135936368	10.13961596	0.134208074	24.70182841	0.509975188	4.998718154	2045.905063	0.00455761	0.028882986	8.641469263	17.28293853	6.170862108	-29.8702326	0.040069105	0.982201616	0.018785527	6.203334432	2.406697261	0.394152882	2.528533321	0.9136609	0.425988784	0.489188076	77.96345346	4.06474972	0.561401831	6.373944956	1094.375456	0.713083874	-0.148714485	1.831310685
1	17.82810304	16.53647288	0.701262503	10.18573385	0.602037288	0.751204947	773.6333875	16.91877571	581.1572278	0.36538546	6.181874641	9.942622355	13.02913281	2.454441761	40.03221957	5.772595433	94.39618138	151.5775656	0.055596926	2.03539117	0.112644608	46.30310263	1.481533538	6.844316221	1828.939141	0.002946571	0.039072774	6.286755385	12.57351077	4.350275093	-3.612151293	0.106076677	0.966620342	0.064054722	2.99123531	1.811659858	0.406980289	0.945298186	0.883934878	0.509948497	0.092508855	39.89149504	2.896009348	0.547968054	1.858510024	81.69529864	0.6950851	-0.204160993	1.300289691
1	19.0997115	18.87174686	0.703214045	10.9954246	0.610252916	0.693856849	973.5990159	18.01781575	675.5383457	0.370209374	6.670364298	12.7044911	13.11863057	2.600022551	24.99792746	5.933350529	100.1564767	164.5523316	0.055532725	1.248453401	0.103789095	49.5865285	2.856594688	8.054180246	1235.650777	0.008839478	0.072517668	4.944412478	9.888824956	4.56995325	-1.001439591	0.111578148	0.970765308	0.056575168	2.789958613	1.844756021	0.456188962	1.340208932	0.900405014	0.577606713	0.288523524	25.17112199	3.145635763	0.638315068	2.112700474	99.6264159	0.741058861	-0.209824448	1.122862445
0	17.8281457	15.49305383	0.614786472	12.87881851	0.78514877	0.843006259	812.4320916	16.4030296	684.8853379	0.403119918	6.612387945	13.46955305	15.0358126	3.645408058	47.29545455	6.08498388	89.25227273	130.7	0.072927457	2.597780581	0.101423037	47.72045455	1.138584862	9.869994835	2704.829545	0.004896738	0.034150134	7.052949213	14.10589843	4.822543111	-8.693505393	0.100122252	0.966836991	0.047667199	4.428310806	2.019787128	0.375629181	1.533766058	0.887937845	0.490850007	0.240697189	50.67225726	3.336799355	0.585159689	3.095429482	190.6217888	0.771727133	-0.231050662	1.541550877
0	18.16966758	16.81395763	0.699563637	10.32937785	0.597757008	0.739231024	817.7680474	17.28022878	604.519511	0.365294147	6.312366425	9.941991067	14.92409779	2.952041623	38.71735075	6.289344898	91.84328358	174.2705224	0.049254984	1.896784474	0.085674705	66.38619403	2.559243396	13.2268601	2338.262127	0.0026289	0.042748572	5.977929485	11.95585897	4.725056757	-6.295443084	0.118604945	0.983593159	0.052839127	1.75787102	1.681407566	0.428376113	0.858099361	0.924412405	0.633633076	0.650726199	37.47038965	3.514119553	0.72057398	2.609750818	198.5075794	0.818532766	-0.257269577	0.897598425
0	20.24295725	18.85429073	0.596394316	13.93046003	0.78277017	0.785145812	1101.541668	17.79636037	864.8708275	0.42165086	7.503850662	13.70689724	15.70407115	1.733313798	26.35387812	5.628126623	147.8878116	311.6080332	0.049157606	1.023949695	0.102415382	53.16620499	2.367689379	8.246504784	1590.26385	0.005086393	0.059708132	5.170395916	10.34079183	4.334376781	-4.64638341	0.131153585	0.947364766	0.06623897	3.02920981	1.840311262	0.395540629	1.037858881	0.86133999	0.525448903	0.206822592	27.06900825	2.976426944	0.466996447	1.841281088	54.99583401	0.604840521	-0.167328932	1.281861317
0	16.33933847	15.08747802	0.694106078	9.441556868	0.628612057	0.793604181	676.6482911	15.01968785	536.9909131	0.47046747	7.066274539	12.02556264	10.97067854	1.195817324	28.45434047	5.489363942	91.50507328	233.2254791	0.048859079	1.220104644	0.103162428	55.6042841	2.123308087	10.04558898	1631.006764	0.003708487	0.0443447	5.314512675	10.62902535	4.034697308	-1.952915964	0.157828479	0.972039727	0.084092171	1.954135982	1.678756049	0.437766506	0.755544022	0.896234103	0.580772634	0.210493869	28.4817443	2.729306835	0.457371601	1.213166362	29.05569826	0.586741414	-0.145175112	1.021139044
0	19.44334946	18.52778481	0.703847446	9.791401936	0.554652236	0.714633808	888.7223083	17.65322718	635.1110078	0.407327761	7.190649502	9.275127884	14.19047841	2.713816795	29.77167382	6.14692715	110.2824034	199.1888412	0.059507347	1.752282934	0.094663007	55.0223176	2.751497767	11.09898801	1562.937339	0.004519591	0.059863525	5.428463046	10.85692609	4.819550371	0.292692356	0.093554539	0.970722668	0.046893007	3.222200658	1.943321942	0.38763778	1.250735763	0.895507086	0.532915082	0.330398054	30.33284072	3.293478057	0.52956433	2.466359026	124.9749999	0.697736873	-0.188625563	1.293960254
0	18.87855103	18.87855103	0.695300591	9.625629428	0.530659781	0.716913976	913.1317361	18.1389843	654.6369035	0.412010339	7.473449064	8.948616155	17.52425322	4.328251707	69.37510443	5.788626159	187.2623225	162.7142857	0.092471896	5.749356572	0.156443043	24.37176274	0.439631464	3.405003737	1833.309942	0.003068188	0.021759641	8.158496715	16.31699343	5.504938365	-19.20275373	0.057494876	0.94768248	0.029771223	8.474485782	2.149710716	0.284937018	1.503057229	0.846646965	0.33016487	0.17160646	67.18267193	3.603919751	0.698343224	4.855048637	388.0599173	0.830786593	-0.22833428	2.369168448
1	19.84386397	19.84386397	0.644419384	11.12959918	0.582728985	0.765091182	943.6414261	19.09910003	721.9717338	0.377144426	7.203119118	12.38185426	17.52424669	1.027189807	12.30962005	5.381213787	102.5214228	376.0428456	0.027878227	0.314997151	0.082879081	106.6879547	10.5579837	19.49131109	1496.941795	0.005657269	0.150527935	3.718688013	7.437376026	2.48484157	-1.476114329	0.471263825	0.987236073	0.274606476	0.485123929	1.07618298	0.329602537	0.305216176	0.944116328	0.807559269	0.273326844	14.15320959	1.931333242	0.395611782	0.518376586	12.88925207	0.468022445	-0.190185059	0.401588539
0	16.21512677	16.21512677	0.766796535	9.16729889	0.593321097	0.690869425	760.7185912	15.45082238	525.5572156	0.48067269	7.426788364	8.594	12.24000019	1.62336224	18.05339806	5.100938573	25.51456311	46.81553398	0.118413453	2.674354848	0.123857102	30.04854369	2.56003292	6.200018852	465.6165049	0.012249461	0.089592229	4.106811274	8.213622549	4.180855328	2.897193958	0.137391206	0.970766909	0.071507638	2.025904619	1.685967311	0.506321196	0.695094163	0.886062148	0.533922328	0.296224753	17.31151464	2.867439152	0.476141242	1.452439916	40.11062483	0.644920171	-0.139248888	1.111819536
1	18.50249864	18.38726423	0.640747338	10.25300539	0.575176935	0.827945908	757.5059529	17.82582849	627.1739542	0.368655678	6.571592895	9.94199946	15.624	3.574692536	56.42598187	6.101644381	96.11983887	155.1127895	0.091162171	4.166057816	0.096797421	43.38066465	0.84463083	9.0408286	2697.433031	0.004221841	0.028348177	7.676881913	15.35376383	4.672702848	-3.844624611	0.113369015	0.988956541	0.054868698	1.95440779	1.766383618	0.478625685	0.89695844	0.933022744	0.591214525	0.482273179	60.27194624	3.319388013	0.546062053	2.2716515	202.1733868	0.670199878	-0.169313903	0.996977854
1	19.59921546	17.88295557	0.707119899	9.727989657	0.554763714	0.732652026	813.3546118	17.53537482	595.9059038	0.375921525	6.591924844	9.210017298	12.24003408	1.289080487	12.78433598	5.682448484	72.59591373	219.8172531	0.038793562	0.591148662	0.082401718	77	9.401807566	11.77741731	975.1952327	0.007558473	0.138889294	3.419138607	6.838277213	3.838695532	1.057172523	0.175346553	0.98124231	0.094199448	0.97509212	1.374376689	0.477197654	0.445634173	0.916600583	0.679017638	0.570011282	12.36811603	2.919974471	0.603750771	1.164633892	40.52562406	0.703248711	-0.202469766	0.697382824
1	16.28556921	15.49901155	0.674769901	10.74819553	0.683491295	0.818556902	671.1794378	15.72543147	549.3985614	0.361646453	5.687046514	10.69425906	12.24003506	1.964058737	19.63411279	5.28340743	100.7331499	143.176066	0.051239162	0.847673778	0.138560041	38.58184319	3.319321677	4.229667625	815.0976616	0.007722621	0.100768168	4.43040545	8.8608109	4.036625824	-2.239834271	0.123947218	0.938882704	0.077990079	3.492904964	1.698219859	0.387155477	0.75524221	0.839827243	0.451044101	-0.070132602	19.61802589	2.618250688	0.714943733	1.723691689	44.61729747	0.832449852	-0.285906852	1.482317854
0	16.54984877	15.85237788	0.71464137	10.11422725	0.665794903	0.75113984	731.1820488	15.19120559	549.2199675	0.417496872	6.342280815	9.573701039	11.07590279	1.232665991	24.24116162	5.528709533	75.20454545	205.0353535	0.053033952	1.110213808	0.094955234	55.49242424	2.572865238	9.895826956	1403.291667	0.004303584	0.056734443	4.886811016	9.773622033	4.061622616	-2.253941985	0.160756795	0.961405741	0.084152892	2.163670066	1.705340583	0.464263217	0.830870248	0.880303155	0.571364767	0.17672421	24.07403036	2.711396325	0.459114221	1.274091091	28.60538898	0.598270928	-0.151774075	1.067476853
1	18.16969107	15.27840276	0.705376925	9.712511338	0.594085445	0.748828952	767.4334882	16.34867749	574.6764148	0.394149027	6.443815325	9.942033993	14.19048899	3.046678181	46.98011928	6.006213628	104.7176938	166.2664016	0.061888345	2.692955118	0.104093135	46.66600398	1.168378899	8.732159726	2348.604374	0.003078199	0.033067327	7.061613758	14.12322752	4.727489928	-7.770356984	0.11744164	0.976360745	0.053773306	3.140289886	1.942366781	0.427112935	1.327528361	0.906713483	0.5452786	0.242559543	50.67663074	3.182449447	0.474194863	2.324111473	142.6576269	0.616075431	-0.169616824	1.248575963
1	17.53671285	13.11817167	0.672349231	12.39984376	0.743005067	0.803839647	716.4062533	16.68877416	575.8757501	0.324762599	5.419889667	12.13536005	14.36497241	11.32216495	101.5721649	5.498016437	35.27835052	19.51546392	0.199498277	15.66946833	0.181847168	14.05154639	0.260118169	2.407269635	1688.953608	0.014767431	0.037878811	9.474866478	18.94973296	5.978492717	-115.4861324	0.04772977	0.961464711	0.020300404	9.788012024	2.561014802	0.352457406	3.298227161	0.873321371	0.349452514	0.494978592	95.0184692	4.135110347	0.724171557	10.09074106	2546.272956	0.92153359	-0.283088686	2.390172974
0	16.14742479	16.14742479	0.714484163	10.38270439	0.698881005	0.768385137	683.4986914	14.85618341	525.1902355	0.407976837	6.060978713	11.31970221	10.97062769	1.661810427	27.24553571	5.878994891	70.36830357	201.1116071	0.060334272	1.39985274	0.078536053	66.06026786	2.688307746	13.14113819	1884.183036	0.005249373	0.050079323	5.234161015	10.46832203	4.07612883	1.110960246	0.153247986	0.984428188	0.08072105	1.345169388	1.551769757	0.478498998	0.654433439	0.924506767	0.65257284	0.504380739	28.14509079	3.020111869	0.613934223	1.415826946	54.5153125	0.735164315	-0.204029048	0.801056118
0	18.05171792	17.05272102	0.692933294	10.06267412	0.620443247	0.7585312	778.8570211	16.21852468	590.7873512	0.420813914	6.824980847	10.62445713	11.31971401	0.848496941	15.49167483	5.379813585	84.35749265	311.8031342	0.037530323	0.581223342	0.082622422	75.66013712	5.501084993	12.23864756	1205.095984	0.005418747	0.086139406	3.970503621	7.941007242	3.371477309	-0.515696709	0.269830592	0.97649365	0.13625454	0.911943104	1.334564939	0.47818966	0.421337293	0.90851011	0.689211243	0.349392959	16.04368543	2.472487656	0.380996289	0.727582601	12.25072507	0.476765063	-0.12689798	0.66997178
1	18.67786793	17.71698487	0.670333849	9.87453235	0.639634047	0.851822788	607.4788487	15.43778415	517.4643266	0.365987493	5.65003592	9.210025064	10.69426464	3.461516431	27.34954407	5.633071346	99.46808511	96.18844985	0.074552099	2.141552952	0.151167303	28.23100304	1.924483626	3.352435768	770.7841945	0.007095718	0.080398995	4.65753103	9.31506206	4.811465522	1.535192401	0.087660415	0.928044167	0.045429868	6.931074446	1.983049303	0.298835502	1.232351522	0.824778631	0.357134294	-0.079975206	21.52557691	3.105290203	0.750088729	3.269267018	125.318214	0.865795386	-0.285255353	2.123162526
1	15.00636196	15.00636196	0.633440007	11.00432248	0.787945167	0.970570053	486.6931612	13.96584806	472.3698074	0.35864837	5.00882864	10.28147227	10.97065333	2.529426794	24.69905956	5.503610173	84.97805643	114.0783699	0.070583028	1.478199012	0.133194446	35.94984326	2.125484138	4.35769106	904.4545455	0.008676046	0.072909906	4.941916257	9.883832514	3.906607632	2.313137885	0.156131418	0.961775384	0.085241031	3.353954716	1.505219105	0.380795619	0.533663686	0.865404662	0.430691943	-0.073089424	24.57443113	2.626053597	0.810081405	1.813581193	70.79301985	0.896767507	-0.366532706	1.503896051
0	14.8938248	14.22560124	0.707612157	9.928017914	0.710052061	0.815308816	588.9793946	13.98209859	480.2000928	0.43187395	6.038504151	10.69412552	8.852068297	1.964318354	32.43887147	5.755595714	60.88401254	126.3573668	0.070101422	2.099937557	0.095429487	52.21630094	1.878890801	9.250125294	1770.874608	0.004650775	0.045261609	5.639076996	11.27815399	4.424843392	-4.725751757	0.102433242	0.978460395	0.061885586	1.883358567	1.719759108	0.470349108	0.81883483	0.908952474	0.594102745	0.44999111	32.6153868	3.108696065	0.543429574	1.753816826	77.46153021	0.682912655	-0.168361719	0.986093767
0	18.0559565	17.69810281	0.734122424	10.06618283	0.605662152	0.68773231	878.7971059	16.62012855	604.3771641	0.418737022	6.959463142	9.27510295	13.46217632	1.873236762	25.28472222	5.693326568	126.8940972	233.3645833	0.036329979	0.954061144	0.110151126	55.77256944	3.072649779	7.305832851	1372.510417	0.002524568	0.060694144	4.871342069	9.742684138	4.383405227	-1.818670088	0.110959807	0.966805631	0.063615697	2.358564524	1.674031477	0.446878788	0.778848822	0.885550214	0.546369193	0.342185162	24.35083945	3.057164315	0.50680472	1.799374382	61.79211304	0.65941869	-0.196010357	1.141627302
1	14.11465627	12.77589948	0.706667429	12.06824271	0.908313156	0.800477019	624.8280877	13.28643391	500.1605252	0.449863262	5.977078495	10.48125709	12.68140241	4.761229314	36.87234043	5.335062637	23.55319149	17.86524823	0.210362249	8.253430992	0.167043911	15.18439716	0.832820769	2.659825964	534.9858156	0.01358698	0.068434093	5.691892731	11.38378546	4.763944222	-5.463496817	0.083455062	0.951059224	0.044491235	6.637293663	2.219760013	0.297810543	1.729403026	0.852074813	0.359565266	-0.11248496	32.53813452	2.975316895	0.766591054	3.437439011	206.6737544	0.908376238	-0.31429587	2.081503995
1	18.24130109	17.29700997	0.704619804	11.13955395	0.700890861	0.720810215	863.2270472	15.89342161	622.2228734	0.4252898	6.75931009	9.242929937	12.47450197	5.897007475	63.43478261	6.137797005	132.3679745	106.9639449	0.093236601	5.925084159	0.140369008	27.05514316	0.744840363	3.968290096	1679.981972	0.003191914	0.032242429	7.427473293	14.85494659	5.788302578	-14.23414139	0.049322487	0.962495624	0.024195604	8.017283162	2.159761462	0.295761504	1.574796226	0.869528658	0.350176421	0.353734619	57.31040137	3.949154542	0.687502443	6.123619329	698.5949308	0.858346294	-0.257055752	2.27218478
0	16.00536938	15.19218919	0.675881972	10.13155485	0.674533239	0.820232297	663.7876805	15.02009725	544.4600938	0.466239477	7.002962283	9.942675109	13.3207	0.714610967	14.87899861	5.201276727	61.45897079	253.5340751	0.039827676	0.45963238	0.085478402	75.0472879	5.548553933	12.48556854	1140.926287	0.007875505	0.089232344	3.884759613	7.769519225	3.042098542	-0.398813529	0.315242629	0.979902576	0.167960118	0.771331961	1.257128058	0.467060261	0.371455789	0.916615623	0.714578668	0.285465094	15.28514361	2.244452117	0.36496849	0.575630352	8.707678982	0.451622665	-0.125815167	0.604257547
0	18.86642478	18.86642478	0.676653033	9.176993166	0.541765391	0.773511307	788.7770672	16.9390539	610.1279801	0.419547616	7.106739687	8.627401857	12.8898	2.144769332	34.78046422	5.350639574	154.4371373	192.8375242	0.050686512	1.586740414	0.149358934	36.42166344	1.350103491	3.420305362	1324.612186	0.003224789	0.04046675	5.612091758	11.22418352	4.405366181	-2.579171012	0.103438849	0.93479877	0.060475001	4.814137471	1.697827692	0.30676875	0.750904274	0.831785972	0.394800177	0.039273087	31.4899547	3.013832043	0.685321043	2.387341598	62.88336039	0.845059122	-0.287808348	1.784089043
0	18.83347872	18.15764924	0.691149011	9.645930501	0.604107148	0.751755869	806.3188612	15.96725107	606.1549365	0.474507052	7.576573234	10.28145696	13.2804	1.122304876	12.14947966	4.957852293	171.1248817	267.8798486	0.03094468	0.343421005	0.161896766	63.11163671	8.684794229	5.928279193	738.0491958	0.005786531	0.136988069	3.231160145	6.46232029	3.453838088	0.074183374	0.161459263	0.934943901	0.115923597	1.870528666	1.220955794	0.412940076	0.372192334	0.839878308	0.543282058	0.195680392	10.66428873	2.530647486	0.688979368	1.153051093	17.93815618	0.819431115	-0.328106394	1.072951347
0	18.26237758	18.26237758	0.674689733	9.309449912	0.588244456	0.778792383	779.6056576	15.82581835	607.1509482	0.492386013	7.792411598	10.2814136	12.74010703	3.896009896	49.29354207	5.786550135	147.2367906	141.4872798	0.057608832	2.715881988	0.14406731	34.56751468	0.975253887	3.787818674	1729.170254	0.002366193	0.033274988	6.541878069	13.08375614	5.070755242	3.74851627	0.076278449	0.959080111	0.040117873	5.448235755	1.886088089	0.317504348	1.03808324	0.865024911	0.394531625	0.262678849	43.83214972	3.522509688	0.703943617	3.73474351	249.1860009	0.858212961	-0.284812091	1.865918649
1	19.37481332	16.26041106	0.599897954	13.98523082	0.810981048	0.857802735	829.9615095	17.24483064	711.9432531	0.337060924	5.812558545	14.53340414	14.25249847	4.254970669	83.18382353	6.195005766	100.5680147	160.6617647	0.075651438	4.54646129	0.092433837	49.70588235	0.610937172	9.369373784	4732.897059	0.002925873	0.017710887	9.382838007	18.76567601	5.081127273	-22.54137191	0.082328384	0.980132373	0.042731288	3.728454062	2.028841079	0.44677689	1.706196586	0.914905695	0.530207249	0.364659413	89.41793019	3.458037303	0.552196474	3.193840598	329.2221433	0.652353799	-0.16926904	1.328606901
1	20.2960843	16.92821679	0.69771507	10.36398412	0.555147269	0.72399821	877.4160738	18.66889147	635.2476666	0.343548612	6.413671751	9.125136577	16.59204301	3.568921539	33.1010101	5.474526911	29.26262626	29.19191919	0.148929655	5.423794781	0.147791042	20.91919192	1.240215256	3.767880828	635.8787879	0.009735277	0.068103415	5.381379617	10.76275923	4.888529291	-8.087564961	0.078267595	0.961992261	0.04120986	4.181941292	1.959008169	0.401918708	1.085828849	0.868114409	0.41624691	0.222665865	29.81552669	3.25036017	0.609012103	2.93186604	167.9701316	0.814308576	-0.223048714	1.641920751
1	19.64929677	17.71000199	0.644614413	10.35067281	0.556284858	0.832128275	732.7933185	18.6067851	609.7780401	0.299458893	5.571967273	9.960154381	18.33358785	5.491801788	58.19173364	6.041254451	109.043628	110.2330654	0.08248572	3.879191282	0.125193603	34.24913892	1.344326332	4.870498694	2168.320321	0.004800451	0.045065406	7.999847372	15.99969474	4.696385154	-15.74195012	0.088930599	0.96500764	0.049844614	4.611403577	1.894052492	0.349891727	1.021242015	0.875083545	0.419943931	0.010060563	65.11550413	3.109323334	0.700845428	3.231519874	356.3082777	0.809847649	-0.26581119	1.701453295
1	17.6506258	17.6506258	0.659182101	9.277271675	0.568394758	0.840739226	664.4345741	16.32188112	558.6162098	0.408346028	6.664975318	9.275090097	10.9368	1.107720252	12.836969	5.297053233	100.0907003	224.717566	0.032104595	0.459740129	0.114914696	66.45579793	7.864992346	7.513598659	807.445465	0.005431966	0.131713867	3.287418286	6.574836573	3.505450598	-0.774779404	0.198096214	0.970098464	0.118400704	1.171265352	1.288120094	0.49190384	0.394565665	0.893170135	0.640738661	0.328438769	11.17257474	2.543758484	0.496310812	0.933105253	18.64128086	0.621731892	-0.215596254	0.793979791
0	18.36568245	17.65766876	0.663164188	10.40793719	0.617959432	0.816099903	713.4428635	16.84242792	582.2406518	0.342819226	5.773908099	10.31697771	14.81598677	3.76755518	35.86084906	5.828673109	105.745283	122.0849057	0.08069973	2.188079086	0.124699626	33.41981132	1.426379408	4.908241367	1333.419811	0.008057602	0.061572552	6.098827818	12.19765564	4.74319327	-7.993564545	0.089957539	0.941199476	0.049680254	5.566754807	2.030508581	0.345617551	1.339314124	0.84481502	0.408059245	-0.007949093	37.47138474	3.081622794	0.743205065	3.013583597	157.1948814	0.83224747	-0.261199789	1.842979408
1	18.14226943	15.03336018	0.611774573	13.10220585	0.809979283	0.863491346	767.1921275	16.17597651	662.4637625	0.37722201	6.101934377	12.38396828	12.64219694	3.933714762	52.42960289	6.08620976	86.98555957	120.9133574	0.056101038	2.243478191	0.104675764	54.00120337	1.304521683	12.07129276	3347.661853	0.002484076	0.034413459	7.208246701	14.4164934	5.111597752	-13.91556173	0.098766244	0.959395262	0.039529928	4.631853066	2.062238732	0.360200701	1.748556071	0.880528832	0.504262825	0.370426973	53.36489461	3.588834946	0.547150921	3.711715647	298.1773132	0.739031257	-0.215687591	1.537189051
1	23.47781804	19.84386397	0.627880545	15.04082968	0.755633089	0.716401042	1242.660996	19.90493785	890.2436322	0.353006395	7.026570358	14.53344417	14.53344417	3.667227029	65.00429711	5.951263024	189.645795	261.0417434	0.06525936	3.575551926	0.116418536	39.83855126	0.694363345	6.164362097	2777.882136	0.002160539	0.021613348	8.44218103	16.88436206	5.020742092	-0.902852884	0.09891503	0.967076205	0.04611436	6.084819172	2.052576307	0.301713701	1.407997632	0.880028347	0.398993811	0.066501584	71.67453116	3.27302184	0.658518917	3.33337131	205.7758942	0.788510386	-0.235632966	1.924544146
1	19.86738781	19.86738781	0.721548542	10.4779213	0.588554393	0.670719602	997.7752238	17.80280875	669.2274014	0.417808304	7.438161328	10.2146171	15.36887981	2.533188835	28.09801762	6.046082059	85.52863436	156.8898678	0.041015887	1.204346953	0.094194531	61.98898678	3.543650417	9.888572454	1629.254405	0.003281523	0.066069866	5.054264273	10.10852855	4.49710295	-4.811028623	0.121089619	0.976667277	0.058116448	1.618252061	1.59653792	0.469851162	0.665767304	0.905685199	0.611589719	0.614533385	26.92567016	3.329052105	0.706557404	2.188354288	130.3466252	0.7968813	-0.249692164	0.914768593
0	17.933874	16.58664264	0.589655985	13.06329999	0.792904667	0.885562684	794.3251578	16.47524669	703.4247189	0.355261613	5.853022718	12.89728029	14.04847714	0.859711062	9.082287308	5.43799253	64.09623431	211.6415621	0.038527083	0.311985533	0.089395027	69.18131102	11.48554548	10.70254761	628.0920502	0.010685015	0.193214009	2.834800799	5.669601599	3.38121483	0.313177189	0.204823086	0.960351214	0.124249135	1.105197248	1.324539082	0.498091543	0.407929099	0.878907663	0.646552152	0.262648025	8.256109116	2.432235025	0.427945648	0.770284274	12.13926678	0.565187301	-0.165826284	0.773279288
1	16.68643931	16.68643931	0.581668604	13.3203224	0.858188834	0.924948123	726.2286487	15.52143524	671.7238258	0.399850741	6.206257383	12.00388073	12.93381395	4.169363701	52.56827731	6.092544783	94.71428571	143.0294118	0.069354232	3.012946676	0.099489796	47.07773109	1.3604474	9.058589612	2880.423319	0.004042657	0.040886044	7.115284042	14.23056808	5.04368594	-17.86946698	0.095289257	0.948741013	0.043872677	7.392481675	2.194452903	0.354164288	2.951238727	0.872196387	0.487047498	0.256694425	51.63311039	3.60187344	0.621368724	4.693116145	366.0950638	0.791877158	-0.235917392	1.879990657
1	16.27989318	15.37341456	0.688742977	11.22669034	0.766176052	0.786736323	710.8749616	14.652886	559.2711534	0.4279858	6.271227138	10.6942497	16.25719391	2.381178951	23.36233766	5.734882082	94.60779221	137.6805195	0.069409155	1.483944553	0.122867263	39.01298701	2.596900037	7.682071176	903.5181818	0.009659977	0.092402489	4.504891922	9.009783843	4.430507218	-1.683305288	0.114246435	0.979740728	0.059276477	1.377038899	1.551573792	0.511103977	0.571365185	0.908218567	0.612812217	0.612739958	21.49523723	3.272735234	0.656234285	1.874763893	99.71562337	0.762102995	-0.203892681	0.874450457
1	20.71653438	20.71653438	0.632672836	14.69581949	0.823543918	0.71584319	1217.47798	17.84460934	871.5233218	0.398097328	7.103891307	16.3139224	13.70680471	18.69951037	218.1177945	6.568061176	287.8709273	103.7944862	0.215846476	41.3882429	0.180370255	14.2556391	0.085750315	2.934691051	3461.56391	0.002636463	0.00804926	14.87650531	29.75301061	7.4865981	-5.577841756	0.017700283	0.961249119	0.007568073	25.19729027	3.118637049	0.267954061	7.859467678	0.874478026	0.270497546	0.297244978	226.75882	4.700741844	0.497558943	17.93424594	5252.171129	0.733047869	-0.151882142	3.799865731
0	16.39106519	15.03175775	0.70157331	12.85471268	0.846991578	0.708969216	919.0752336	15.17690732	651.5960477	0.427468803	6.487654402	11.79561276	14.21784839	3.587093856	35.8187251	6.050442634	114.6115538	150.187251	0.097329263	2.999414081	0.114154934	39.2749004	1.693798125	10.00292059	1503.103586	0.00794706	0.064568951	5.886201112	11.77240222	5.093155263	-7.299605444	0.125669507	0.951920069	0.044385379	5.910020372	2.293982978	0.375452854	2.520896726	0.871021493	0.474399578	0.027101301	34.85591238	3.2271717	0.539848325	3.156908178	173.0297293	0.687983937	-0.164226013	1.701353927
0	14.96297208	13.18438944	0.670907973	11.40918009	0.85285898	0.90163777	510.9368503	13.37756928	460.6799622	0.372594479	4.984408461	10.10027393	10.10027393	1.393169767	19.08715596	4.984307755	31.33944954	50.68807339	0.121544777	2.128086601	0.143758943	26.25688073	1.777224095	4.020031984	495.6284404	0.013600803	0.081564054	4.297500157	8.595000313	3.639339972	-1.107554248	0.141359472	0.94762126	0.09382893	2.898835319	1.720729179	0.44970367	0.745704253	0.848674668	0.467712762	-0.230416534	18.25657987	2.194905265	0.764656337	1.235017769	18.30707752	0.83819265	-0.288885033	1.36830476
1	17.22875707	15.40341149	0.62695338	14.25412381	0.901964116	0.82727387	810.5852685	15.80342671	670.5760123	0.355196001	5.613313974	12.90958546	12.64221655	10.85318154	145.0751708	6.339764874	132.4145786	82.30751708	0.195284053	24.92102729	0.150813871	19.14350797	0.255443684	4.568158115	3042.596811	0.004768428	0.01810878	11.87002326	23.74004652	6.634534684	-67.00656172	0.036567594	0.964750916	0.014137459	17.71193901	2.944193981	0.310894405	6.613427116	0.883792745	0.32807428	0.205515778	143.1372736	4.266203326	0.547536321	11.07638162	2481.08413	0.779969701	-0.168391493	3.068731126
0	19.17542939	14.22560124	0.687953104	8.29996225	0.448728107	0.827494375	613.0285757	18.49663998	507.2776979	0.315047035	5.827311592	7.822481892	12.2400746	3.481782552	39.62650602	5.164188022	27.31325301	26.79518072	0.177296806	5.605453515	0.164537669	18.01204819	0.693620126	2.96138772	739.1566265	0.015757449	0.049685544	6.070108676	12.14021735	4.431789905	-8.031947499	0.102202493	0.961659731	0.055492316	3.380009253	1.774454022	0.427266697	0.797902634	0.86577188	0.434213643	0.166231055	37.55246606	2.997927051	0.675638691	2.391438587	146.3922566	0.843296683	-0.263816193	1.501207687
1	15.46558853	15.37341456	0.740551247	9.990822332	0.674539302	0.737491981	694.248763	14.81132724	512.0028953	0.493857937	7.314691509	10.69422161	12.0316	3.293119058	26.41489362	5.349192903	27.58510638	29.65957447	0.175803574	4.230459479	0.146729289	22.9787234	1.169702337	5.410140335	609.7765957	0.032789431	0.08798785	5.273907601	10.5478152	4.897470549	2.226837865	0.098485361	0.971704217	0.043916653	3.138758526	2.001055982	0.454022475	1.290135288	0.890989627	0.496181083	0.40101728	29.02566307	3.354107325	0.639321205	2.722449435	180.6906008	0.810760486	-0.202814268	1.332942475
1	16.30821349	15.57625456	0.656560581	11.52320852	0.789918955	0.852754916	644.3996035	14.58783645	549.5149296	0.379504031	5.536142731	12.63344701	12.24001441	2.476829008	27.31948424	5.349243155	96.9512894	122.1346705	0.054182838	1.3138561	0.138898695	39.98567335	1.986544472	4.05440842	1165.861032	0.006682	0.061631479	5.332686247	10.66537249	3.819263729	-0.729299778	0.148312655	0.950966102	0.093380436	3.456775605	1.368145087	0.33163211	0.430604178	0.849083024	0.420653368	-0.037216847	28.63266216	2.696163412	0.837597192	1.880456588	59.21789203	0.918138019	-0.410141063	1.538529929
1	20.46823641	18.76957932	0.687484876	11.56829612	0.652948254	0.68095321	1102.328696	17.71701823	750.6342636	0.432733595	7.666748988	9.789026726	19.01866593	0.878699023	8.905527638	5.519806445	85.06633166	287.5809045	0.020857284	0.169471928	0.085493801	117.1788945	23.29898269	17.76095957	956.6321608	0.00589913	0.209232831	2.872529121	5.745058243	2.995867597	-1.283076697	0.247491701	0.981944106	0.161979316	0.477654946	0.994614798	0.405591288	0.250319613	0.927760387	0.784398954	0.689819768	8.802570865	2.493127325	0.787452575	0.789616103	16.45607976	0.839957069	-0.372408634	0.438944235
0	17.17248065	16.10485057	0.65881455	12.01880798	0.760164279	0.789894244	802.5202117	15.81080341	633.9060963	0.399696591	6.319524226	12.38186794	15.29270243	1.775737686	18.63878327	5.655397758	114.8707224	222.8060837	0.057927371	1.217905556	0.109192702	44.41634981	3.852819433	7.56729532	815.0532319	0.005526512	0.096790494	4.351562411	8.703124823	4.270990896	-0.880680967	0.133688318	0.97415653	0.068700076	1.815051793	1.687474831	0.470747697	0.770103861	0.900496395	0.594553139	0.334130326	19.5107321	2.954777365	0.456521488	1.458188017	52.83657482	0.557592578	-0.137936595	0.973222029
1	15.18755149	13.00175922	0.701055144	9.555211551	0.672280649	0.836172258	561.4467458	14.21312894	469.4661931	0.389381229	5.534325622	9.275069533	12.38182384	6.459828022	52.74048913	5.963659654	107.2445652	83.875	0.084574043	3.834707686	0.145712724	27.96467391	1.156909456	3.666203923	1478.001359	0.004219057	0.043174304	7.114578172	14.22915634	4.911198364	-12.07491543	0.083906446	0.900329815	0.042218809	14.5475082	1.925171838	0.190045444	1.089231265	0.792869666	0.278638109	-0.190328942	49.58800909	3.26225066	0.932205403	6.221503202	390.5162235	0.954422428	-0.411031726	3.195662352
0	16.93990832	16.26041106	0.712686021	9.652462873	0.606384496	0.730186863	802.5195229	15.91805683	585.9892129	0.456636737	7.268769536	9.606417993	13.1003364	1.98364513	17.42585551	5.247803247	163.4562738	213.3821293	0.033328971	0.616449808	0.155376686	53.8269962	5.991128797	4.052093423	902.6539924	0.00426038	0.120483368	3.841370939	7.682741878	3.976032226	0.046877505	0.153137478	0.957486408	0.08642723	2.289616171	1.310455495	0.420417959	0.404151134	0.864011744	0.506472992	0.367961123	15.47151303	2.974675806	0.751175953	1.852877348	64.03301719	0.869243617	-0.355260992	1.203751972
0	21.1826237	21.1826237	0.686960806	11.91308514	0.63587865	0.654225551	1245.873624	18.73484058	815.0823576	0.402966092	7.549505501	11.13011223	13.2804	1.533213736	26.22556943	5.756640865	119.7920647	321.5334313	0.040217042	0.835205223	0.088017682	70.76928729	3.089979066	12.27657409	2036.441587	0.004828857	0.058987167	5.018692781	10.03738556	4.141929544	-2.83486061	0.155448008	0.976137693	0.081245562	1.6605883	1.602280532	0.447879626	0.684393083	0.90588968	0.614349167	0.429313157	25.81133319	2.992641002	0.484984397	1.454219125	53.1951355	0.626324607	-0.177891058	0.916568916
0	17.33453114	16.35120015	0.732706003	10.05671215	0.610646578	0.693929871	860.4316471	16.46895686	597.0792219	0.465159466	7.660691176	9.942676068	16.25718672	6.07997937	56.77682403	5.411969763	47.97854077	27.19742489	0.228947233	12.1279667	0.205916484	11.44635193	0.355943024	1.976864558	605.8669528	0.016869132	0.045356432	7.183325044	14.36665009	5.80621904	-10.20337466	0.047614607	0.954028189	0.021952267	8.696448284	2.435864277	0.338969035	2.230713618	0.854754267	0.317980224	0.274509468	53.22033798	3.809431136	0.642790001	5.951351207	611.982795	0.870572794	-0.22595302	2.393529811
1	17.27050784	16.21512677	0.759119097	10.17780313	0.62815205	0.689047171	790.2704815	16.20276991	544.5336394	0.411466986	6.666904895	9.94268494	12.24002454	10.70576033	100.0700935	5.559175228	48.70093458	19.14018692	0.276307113	26.7323689	0.227574461	9.317757009	0.219645127	1.561271727	888.8271028	0.010673602	0.025193835	10.13122636	20.26245272	6.181481784	-42.09445682	0.036258546	0.95542646	0.016367144	12.86170033	2.728152805	0.287118142	3.611828685	0.85727225	0.275783103	0.181705622	104.9912541	3.963302187	0.638765375	8.653538396	1513.098151	0.89303343	-0.236992668	2.888236453
0	15.60918492	14.45747741	0.663170533	12.66139298	0.88298812	0.799144633	759.8022074	14.33925632	607.1918561	0.418213621	5.996872308	11.46107939	13.51367122	2.83886776	26.32048193	5.582315983	116.1012048	134.4915663	0.10193794	2.254126746	0.13988097	26.89879518	1.585638708	4.250370155	768.1228916	0.014030965	0.07456801	4.997877985	9.995755971	4.959709345	-0.789880072	0.074727919	0.93121108	0.040763047	5.299737953	2.116574927	0.359901796	1.46109445	0.833141031	0.411970707	0.06556475	25.13165998	3.192562004	0.517337675	2.799754936	93.21759107	0.665096557	-0.151726476	1.800234731
1	19.87749305	15.81155874	0.586587294	13.27746767	0.704340167	0.845774617	926.1695078	18.8509307	783.3306605	0.362424823	6.832045222	14.04859608	14.2767477	2.730117213	24.73923445	5.854036065	88.91626794	151.4162679	0.044612948	0.914906276	0.106359172	58.44736842	4.281826253	9.179059545	1480.210526	0.006297873	0.096126109	4.807444075	9.61488815	4.188086277	-9.35837872	0.160165418	0.967730719	0.077164925	2.290631725	1.694443683	0.401312242	0.817841482	0.890336778	0.566942118	0.42820086	24.18494534	3.02870236	0.696015578	2.204847295	128.0852263	0.851543794	-0.315594596	1.096864151
0	20.38939321	18.12400836	0.675019215	9.502746192	0.505295529	0.773890181	793.3520673	18.80631362	613.9673752	0.338315468	6.362466789	10.62446049	11.31971717	8.108164756	89.50673077	6.380035561	147.9846154	101.4826923	0.085513755	7.11470657	0.142292899	28.36538462	0.478192581	3.976982249	2620.133654	0.003462271	0.02035909	9.696204412	19.39240882	5.646785721	-8.975394114	0.052521252	0.978651337	0.025321181	5.814742601	2.131399851	0.364406977	1.571815442	0.901665007	0.404922426	0.328986268	96.59832386	3.819407655	0.578402526	5.351621246	850.5284938	0.751842677	-0.21944405	1.868254177
1	18.73794624	14.78567667	0.67891075	10.74016881	0.652026629	0.788030629	738.5587104	16.47197879	582.0068849	0.385206945	6.345120625	10.88400643	12.64204984	14.5524	109.42	5.805644336	41	15.12	0.248634244	23.19763715	0.205	12.77	0.220996832	3.0979	1620.05	0.012068906	0.029576182	10.14953984	20.29907967	6.059899555	-109.9607862	0.046288095	0.975830075	0.018570724	8.591068922	2.54528837	0.348903482	3.341495054	0.89721261	0.35724152	0.618421854	110.3410927	4.239742748	0.757970045	11.60051949	3672.922863	0.950640399	-0.332227587	2.224348928
0	16.7040715	16.55333122	0.674320285	10.18899916	0.659664776	0.823762367	659.8540037	15.44572264	543.5628962	0.394967183	6.100553556	10.62445578	12.38182846	0.574073307	8.323699422	5.363412888	65.15028902	315.3190751	0.024515524	0.172712287	0.075318253	109.3283237	15.70981053	17.05730763	965.8913295	0.007598106	0.179271034	2.975055094	5.950110189	2.674055532	-0.373779609	0.362046464	0.970979211	0.20694152	0.514067937	1.069051661	0.384602164	0.287187044	0.913297709	0.784395079	0.426420679	9.077870679	2.109929833	0.491517577	0.471773866	5.417774732	0.536580269	-0.188390595	0.445019525
1	16.85169233	16.85169233	0.666821929	10.38990609	0.656989874	0.802651395	737.6355823	15.81440825	592.0642295	0.458957725	7.258144828	12.63342531	11.07587546	3.46133543	36.29036295	6.062299161	90.06633292	118.4893617	0.070400829	2.265495438	0.112723821	44.80475594	1.700075287	9.089547166	1741.239049	0.007282461	0.051784996	6.145515728	12.29103146	4.712445525	-6.68142434	0.105504686	0.975353517	0.049559843	2.701753966	1.842191354	0.440054215	1.039424113	0.90098358	0.537604957	0.361461869	38.91867483	3.235062555	0.565975402	2.453497229	156.1286358	0.736871319	-0.207659219	1.201880838
1	17.68495487	15.5703264	0.628095454	13.54479843	0.788021205	0.780058574	961.598504	17.18836797	750.1031579	0.369313487	6.347896109	13.42328605	13.62127853	2.197438627	29.54262673	5.97451123	71.69124424	171.4170507	0.043864578	1.016703927	0.082593599	75.83640553	3.014955985	14.46326106	2624.054147	0.003340629	0.05598306	5.458776911	10.91755382	4.356231771	-3.959081878	0.155297882	0.961182036	0.069794154	3.562638873	1.873353093	0.336944689	1.415828138	0.887164456	0.555966309	0.213799183	30.25737915	3.118813213	0.556390915	2.228137437	84.68284028	0.728132138	-0.229718836	1.30962465
0	17.31839187	15.40767238	0.629515893	10.28669215	0.678598721	0.898985053	623.9860254	15.15872611	560.9541102	0.387381306	5.87220712	9.275012468	11.31966093	3.262988624	42.31784841	5.744618079	116.594132	125.6943765	0.085690789	3.492632836	0.142535614	31.200489	1.085976467	4.129966942	1337.667482	0.00401266	0.040242448	6.344471386	12.68894277	4.826731313	-5.063558554	0.081204841	0.947773207	0.04512017	5.961468561	2.004233276	0.327012356	1.250839385	0.850267178	0.387011291	-0.056831552	40.20602408	3.081900514	0.697592359	2.933226641	131.4532596	0.819097315	-0.250752768	1.938239605
0	15.90466412	15.90466412	0.722207856	9.676069536	0.705091523	0.787796623	614.0778103	13.72313978	483.7684252	0.479668147	6.582553032	10.62443289	10.28143285	5.845854712	42.89689441	5.966242675	114.1478261	92.22236025	0.07149643	2.992914548	0.141798542	30.56521739	1.84138899	3.821543922	1278.750311	0.005886418	0.059637747	5.671388819	11.34277764	4.966825367	-3.002171036	0.079661586	0.910721482	0.040326669	12.8392036	1.892973727	0.187106152	1.041000642	0.803192133	0.289059242	-0.123849451	31.59031276	3.339961308	0.914826308	5.716621827	332.3274429	0.959144544	-0.421123005	2.98671227
1	14.85669971	14.66656179	0.712853804	10.81312501	0.797978946	0.780592268	656.4145864	13.55063949	512.3921511	0.441090271	5.977055245	11.46101019	11.84914415	1.174174762	13.87623066	5.659046583	58.1954993	186.7496484	0.054494662	0.75956506	0.08185021	66.6511955	5.840129987	13.30573804	1000.21097	0.009646996	0.12126674	3.715793818	7.431587637	3.821191023	0.166179454	0.183905221	0.973682258	0.098336056	1.448182086	1.597024171	0.440226092	0.725638948	0.906445056	0.654313262	0.274366148	14.10831209	2.673828065	0.422898929	1.023252116	23.10033103	0.56037385	-0.134271515	0.812658608
0	17.93343577	17.40253414	0.643086824	13.14696167	0.804561432	0.770390765	930.0586443	16.3405318	716.5085907	0.38952631	6.365067056	13.16478913	12.47452376	2.921193967	35.71259843	6.019589231	103.4271654	169.4370079	0.066670512	2.270122154	0.101798391	45.17125984	1.619057096	7.812213249	1805.425197	0.004209411	0.047380349	6.068879963	12.13775993	4.545087893	-4.858096833	0.117928799	0.983031451	0.057819209	1.792679336	1.663046397	0.474396167	0.711008633	0.916250855	0.586672676	0.528482259	38.10456834	3.298586862	0.620290329	2.1320312	146.9472601	0.689541223	-0.190859802	0.984929139
1	18.51899196	16.48406046	0.681194066	9.776995715	0.60838063	0.806530623	681.9887641	16.07052432	550.044823	0.3922373	6.303459066	8.94861882	11.67145815	5.077634141	45.95749441	5.87259879	145.9239374	111.0290828	0.13177379	5.873662263	0.163225881	20.60178971	0.723155205	3.620752819	934.8769575	0.009326428	0.0413341	6.563574962	13.12714992	5.816509805	2.696713668	0.044500357	0.941084386	0.022525911	9.987539351	2.485055056	0.307601091	2.636000295	0.843638661	0.338077699	0.060451816	43.32353863	3.637745424	0.592268081	5.233932037	349.9375704	0.751337333	-0.169952612	2.473651071
0	16.39846896	16.12935988	0.710800345	12.4402752	0.768963875	0.696169329	933.3936158	16.1779709	649.8000071	0.428439877	6.931287862	11.13059985	13.125	0.868588209	13.49717514	4.942188912	14.24293785	57.76836158	0.071862964	0.956772864	0.080468575	85.10169492	6.591327684	20.28555013	1271.983051	0.013250957	0.107215945	3.788559719	7.577119438	2.565960168	-1.860180403	0.495478239	0.980566147	0.287455682	0.529718354	1.140245306	0.346713054	0.345044087	0.931133509	0.796523532	0.423518088	14.6327037	1.995651064	0.598611749	0.528532721	9.757323231	0.647240804	-0.20336207	0.427413839
0	22.75177505	22.5670819	0.669245762	10.34324817	0.50673744	0.720026164	1010.76606	20.41145444	727.7780091	0.316816403	6.466683577	10.62447216	13.10031402	0.681355073	18.77433962	5.006648117	179.0437736	442.1079245	0.025267219	0.482283919	0.135127376	82.26339623	4.806112579	10.16086807	1591.535094	0.00238792	0.063704193	4.289452383	8.578904765	3.022428142	-0.543364739	0.25034887	0.971501291	0.167309315	1.115555498	1.222170594	0.496710715	0.364228215	0.89616356	0.650108926	0.121561813	18.485608	2.083399392	0.528690083	0.643833544	6.421546826	0.619852107	-0.227374309	0.769077707
0	18.90383998	16.95001746	0.729467629	10.7379607	0.611631058	0.696018803	864.11468	17.55627116	601.4400657	0.363143271	6.375441736	12.23999415	11.46094445	1.583990796	20.02991453	5.266771094	26.1965812	51.95726496	0.113842964	1.842443744	0.111951202	37.22222222	2.119391849	7.766089561	821.7820513	0.022684731	0.083956892	4.463528577	8.927057154	3.911282239	-4.323204036	0.177748882	0.975893328	0.090041347	1.264809838	1.486713364	0.543513304	0.508684172	0.898531673	0.612643268	0.479335107	20.54966079	2.801406278	0.628432035	1.253765796	46.09914066	0.731156784	-0.185613588	0.855743128
1	16.21512677	16.21512677	0.761594396	9.386324623	0.599551613	0.703647266	734.8795129	15.65557396	517.0959605	0.444678692	6.961700155	8.594	10.69425282	9.508143734	76.51758794	5.63391624	43.24120603	18.12562814	0.284034059	23.9962842	0.217292493	10.08542714	0.250786355	1.96722305	708.9497487	0.012752205	0.033158089	8.293091207	16.58618241	6.11197615	-19.1299352	0.03803875	0.962520945	0.017266895	10.55129104	2.558997589	0.294694218	2.665310837	0.866399107	0.286988788	0.437890302	72.81245727	4.134317506	0.722356066	9.222992587	1644.883943	0.937743897	-0.300047347	2.647819146
1	20.65867884	18.59662966	0.677511908	10.97343136	0.616969885	0.742836103	887.2021119	17.78600807	659.045759	0.383436084	6.819797277	11.84909827	15.8989	1.558253683	25.68158169	5.504519626	102.5254943	214.2320499	0.061177347	1.17673595	0.106686258	44.64828304	1.96323741	7.096001065	1251.810614	0.006259049	0.055220888	5.084307933	10.16861587	4.202628843	-3.057874849	0.134347118	0.96582892	0.070289843	1.863271087	1.649230591	0.495129946	0.685247379	0.88273233	0.569516553	0.336885443	26.34527666	2.895540965	0.422004846	1.422595926	40.9918629	0.568795386	-0.136788659	1.024732915
0	19.38843243	16.41881395	0.632500108	14.21952381	0.752131785	0.778223822	948.3245628	18.90562809	738.0087657	0.294765055	5.5727185	14.76000281	16.99294693	3.268058346	30.75700935	5.406331281	32.43925234	33.53271028	0.171001661	5.114427716	0.151585291	19.57943925	1.139303623	3.877107171	617.3457944	0.014393048	0.078605289	5.155657846	10.31131569	5.044510488	-8.38828848	0.082895418	0.965304655	0.038869376	3.093137762	1.956696177	0.471302993	1.061045919	0.875291744	0.468148783	0.527263735	28.33168933	3.487706746	0.642850553	3.268870624	245.9704125	0.827702122	-0.221989685	1.388513628
0	17.98457459	17.98457459	0.73004575	9.984144546	0.619112702	0.719502449	780.3785283	16.12653806	561.4842625	0.402061353	6.483857707	10.2814449	9.941958213	2.05318725	24.56695992	5.977648526	83.54740958	202.0107527	0.050777521	0.995534309	0.081669022	66.21016618	3.133858736	12.33198316	1757.476051	0.007279149	0.065239022	4.968035388	9.936070776	4.407673735	1.057528638	0.128753936	0.979473371	0.065356709	1.833044801	1.682030416	0.470308027	0.88345756	0.915016615	0.622402679	0.468714461	25.53937684	3.168562338	0.592328319	1.764640219	76.76922376	0.698191617	-0.188947418	0.923821132
1	17.97549812	17.26611061	0.68724396	9.163987423	0.529441308	0.807648003	661.3832729	17.30878811	534.1648797	0.333987104	5.780912018	8.627404345	10.28146972	0.409094719	12.71972318	5.098530989	63.52825836	379.2745098	0.023725131	0.337491279	0.073273654	160.5340254	13.74861944	24.20752732	2055.635525	0.002651976	0.094270473	3.502300589	7.004601178	2.161442517	-0.314080271	0.401787279	0.990608934	0.29744141	0.244412711	0.794011632	0.242192387	0.182758307	0.959490105	0.878504148	0.658529158	12.50494163	1.916275608	0.699995008	0.360503158	3.453861177	0.755601352	-0.335141779	0.243228538
1	17.77063654	15.21335604	0.689966482	9.549472514	0.610411736	0.796575274	681.2208458	15.64431342	542.6436816	0.400105949	6.259382863	9.941997542	12.02554877	2.321189192	33.77155655	6.040156136	77.63605823	171.862262	0.061471336	1.669239637	0.086938475	56.96864502	2.266959826	10.50602609	2035.480403	0.00424399	0.051083645	5.816672713	11.63334543	4.276398389	-8.109184707	0.132426863	0.986527962	0.068789852	1.139392159	1.469843164	0.500418222	0.507112749	0.925866863	0.649452304	0.655624786	35.05990113	3.230637714	0.716289938	1.788366111	119.6097909	0.784535995	-0.22943896	0.773584617
1	17.35376217	16.60853982	0.680239571	10.37378617	0.602171212	0.759501639	820.1259465	17.2273034	622.8870003	0.395551153	6.81427972	10.62467436	12.74032393	0.981456787	15.33674419	5.630501532	90.37116279	297.8595349	0.028027646	0.396604724	0.084066198	93.62511628	7.065178036	14.91933456	1532.088372	0.003337413	0.091830749	3.992949413	7.985898827	3.099628749	-1.162695947	0.253942553	0.98478222	0.149973347	0.57329572	1.093110297	0.445322335	0.287048311	0.929069759	0.754303623	0.559709567	16.3900366	2.480950571	0.627512319	0.721315818	15.30307504	0.695051458	-0.242425791	0.505043248
1	16.95787959	15.624	0.610980169	12.45562075	0.787116938	0.876303394	736.8982917	15.82435868	645.7464743	0.360284724	5.70127469	12.00376553	15.70402257	7.119388398	82.19461698	6.15220283	151.5921325	100.9378882	0.10384828	7.963886551	0.156927673	23.34575569	0.393116914	3.660091132	1945.424431	0.00386482	0.020549191	9.145052578	18.29010516	5.880176655	2.723400007	0.045955443	0.956871731	0.023329407	12.69695519	2.466428285	0.277994773	3.308244704	0.866075797	0.322556295	0.001444728	83.87223108	3.692535613	0.681108042	6.53267133	664.3308814	0.856015838	-0.250841368	2.728924422
1	18.19066797	16.77762272	0.686299074	8.744259371	0.503154239	0.779587742	738.4432567	17.37888442	575.6813111	0.403141032	7.006141392	8.948632141	11.718	2.322867931	33.5464876	5.504057811	131.0247934	176.2066116	0.055858943	1.794832655	0.135356192	38.10743802	1.63318451	4.063588553	1256.184917	0.003283451	0.047456086	5.352410479	10.70482096	4.374820625	-1.810960625	0.106965546	0.951018389	0.06417046	4.409033387	1.663220527	0.323926523	0.690039123	0.851466735	0.404924042	0.117015842	28.91698424	3.064453086	0.73999017	2.428365479	78.68348161	0.878141555	-0.318112072	1.708766536
1	17.52860315	16.24633075	0.677471693	10.78200608	0.702455624	0.791386153	733.8606002	15.34902094	580.7671171	0.457573153	7.023299912	12.02555848	11.67145222	4.192894438	57.7016632	5.930849284	126.3347193	135.6528067	0.09479036	4.853512659	0.131325072	29.09147609	0.68982872	5.14052498	1774.466736	0.004161381	0.033514981	7.635924082	15.27184816	5.200507733	-4.375720376	0.074346102	0.979132503	0.035526827	3.756472552	1.997572765	0.435072774	1.221094139	0.903495526	0.463925936	0.343930159	59.62232092	3.515506631	0.461675789	3.163698589	294.4809905	0.642461774	-0.159879699	1.488864259
1	14.53626847	14.04928447	0.6772395	9.861361168	0.792976598	0.958409606	413.5919311	12.43587918	396.3904798	0.366919673	4.562968727	9.9426389	7.182457327	1.662901586	26.72991071	5.478937856	41.67857143	105.0357143	0.070248186	1.460090661	0.093032526	53.63392857	2.169176129	9.861527423	1599.229911	0.009586876	0.057271373	5.239028076	10.47805615	3.995426171	-3.763156313	0.162863456	0.974661859	0.087771676	1.783033948	1.62857645	0.48246043	0.723541579	0.901327396	0.596828316	0.267688063	27.87464186	2.769681027	0.45060832	1.29500322	42.58112711	0.594741974	-0.155938343	0.963315234
0	18.19104267	17.40253414	0.680780513	11.55497691	0.671529713	0.715061115	980.3960223	17.20694808	701.0430729	0.409433466	7.045100389	9.242918484	15.624	2.632463879	32.36601307	5.713152426	142.394958	181.7600373	0.072991822	2.301762361	0.132955143	32.62091503	1.41985241	5.134343062	1042.405229	0.006176722	0.049886161	5.465619916	10.93123983	5.130587859	0.817514288	0.062574978	0.957026228	0.037251085	4.894689277	2.110935534	0.388837681	1.539470068	0.868385256	0.442662703	0.146331419	30.21387599	3.29394148	0.454803145	2.784974988	106.898475	0.620373289	-0.146798431	1.680017226
1	18.12340872	17.5465937	0.620299682	12.23376124	0.749951361	0.875076482	707.1469303	16.31273957	618.8076482	0.359159419	5.858874069	13.46214976	13.46214976	2.160571795	25.04962244	5.815114043	94.00755124	191.6796117	0.048021174	1.18774049	0.101410519	58.41531823	3.932438593	9.324661451	1533.815534	0.004124986	0.083116238	5.188603607	10.37720721	3.502298797	-4.868357775	0.197764656	0.983685509	0.121602816	1.103729432	1.40741352	0.472970617	0.488081743	0.922020795	0.668075135	0.224284788	27.54214181	2.496274256	0.453592881	1.111008033	60.32553266	0.527966949	-0.180025498	0.737163014
0	17.77628707	17.04235921	0.636345088	12.52752549	0.818725063	0.844982707	727.4963562	15.30126053	614.7218404	0.377533381	5.776736626	12.24003681	13.82672518	0.651245523	10.72461929	5.028522346	73.55837563	291.0532995	0.040808563	0.409500049	0.093348192	68.09137056	7.332599408	11.38359015	725.5596447	0.008384056	0.128357304	3.157344669	6.314689338	2.938780121	0.533120699	0.332743673	0.977670038	0.179990191	0.863921159	1.303435066	0.43771367	0.415028878	0.913889615	0.7074994	0.169380523	10.08020492	2.107409442	0.40427774	0.541593355	7.754992088	0.513987562	-0.142455726	0.631487861
1	16.31175777	15.39281206	0.640504222	11.43350825	0.761318701	0.888651007	613.3278292	15.01803152	545.0343933	0.353495596	5.308808004	9.242970486	13.8647162	3.969115616	31.22686567	5.607155697	97.44477612	101.8149254	0.066227105	1.868347904	0.145439964	33.45970149	2.131942223	3.651361105	1106.698507	0.007044034	0.077248541	5.285802122	10.57160424	4.394702195	-4.948102614	0.117806578	0.908931437	0.060963151	8.759155865	1.629039012	0.197590167	0.675858796	0.800882351	0.316317841	-0.167101956	27.38501422	2.990417611	0.925585105	3.824383892	145.4816343	0.950324939	-0.432163792	2.477593351
1	18.33363779	16.58107572	0.673546836	10.76536657	0.644628501	0.775983766	792.1201562	16.70010953	614.6723822	0.36731452	6.134192713	11.46098585	13.82672173	16.19499595	121.8916084	6.697825608	126.9160839	59.64801865	0.12461269	14.27709151	0.147920844	23.06293706	0.493171649	3.797181063	3087.730769	0.003880798	0.029226551	11.39962295	22.79924589	6.146883736	-78.03938171	0.049552454	0.950746665	0.0193843	18.32373202	2.669273701	0.242195091	4.329647218	0.857630265	0.299940294	0.101280261	133.2542633	4.05174304	0.798868017	11.99536944	3217.447931	0.931409227	-0.323901523	3.311405259
0	16.55545018	16.55545018	0.679793384	11.64177043	0.75500875	0.804188065	692.2272685	15.41938478	556.6809074	0.405557174	6.253442112	9.243635913	11.13112193	1.378740797	28.1005291	4.962243371	23.07407407	49.91005291	0.130016196	3.536665159	0.122085048	30.71428571	1.213263057	5.60835363	861.3174603	0.012443665	0.050163334	5.275975551	10.5519511	3.654994885	-0.108891807	0.183190002	0.9740773	0.105443909	1.86376466	1.618126687	0.542191917	0.78796776	0.896574462	0.573819449	0.031101878	27.93582501	2.46111066	0.501601134	1.025561796	23.15538655	0.631244123	-0.141832364	1.006731127
0	16.26395005	13.93693945	0.75613105	11.6738331	0.821112679	0.702656187	754.1062371	14.21709029	529.8774132	0.461823305	6.565783625	8.891954373	11.25	1.188028754	10.35664336	4.814797782	16.13286713	37.65734266	0.131002057	1.5716866	0.112817253	32.60839161	4.688292541	7.46833586	288.5104895	0.039111	0.178339161	3.130533645	6.26106729	3.83727889	0.962345776	0.162549207	0.94731536	0.08902965	2.274349513	1.803592765	0.500895699	0.937052031	0.857660282	0.547258461	-0.047430498	9.754608723	2.451247982	0.505699816	1.089282844	14.94759019	0.651932372	-0.138211996	1.123664439
[truncated: 157 more columns]
